# Supplementary material for: Diesel exhaust particles alter gut microbiome and gene expression in the bumblebee Bombus terrestris
Source: Ecol Evol. 2023 Jun 21;13(6):e10180. doi: 10.1002/ece3.10180 (PMC10283033; doi:10.1002/ece3.10180)
Supplement: Supplementary file 1 — Appendix S1. [file ECE3-13-e10180-s001.zip]

Archive with 16 entries (16 files):
- q2_1_raw_data.qzv
- q2_10_adonis_Treatment-Colony.qzv
- q2_11_permanova_Treatment.qzv.qzv
- q2_2_raw_data_cutadapt.qzv
- q2_3_dada2_denoising_stats.qzv
- q2_4_dada2_representative_sequences.qzv
- q2_5_dada2_table.qzv
- q2_6_representative_sequences-filtered-6_Unassigned_min3900.qzv
- q2_7_table-filtered-6_Unassigned_min3900.qzv
- q2_8_classification.qzv
- q2_9_taxa-barplot.qzv
- RNAseq_1_trimmomatic_report.pdf
- RNAseq_2_STAR_mapping_report.pdf
- RNAseq_3_count_table_report_gene_level.pdf
- RNAseq_count_table.adonis.Treatment-Colony.qzv
- RNAseq_Gene-Annotation_diff-Expression-DEP-vs-Control.xlsx
