# Supplementary material for: Diesel exhaust particles alter gut microbiome and gene expression in the bumblebee Bombus terrestris
Source: Ecol Evol. 2023 Jun 21;13(6):e10180. doi: 10.1002/ece3.10180 (PMC10283033; doi:10.1002/ece3.10180)
Supplement: Supplementary file 1 — Appendix S1. [file ECE3-13-e10180-s001.zip › RNAseq_Gene-Annotation_diff-Expression-DEP-vs-Control.xlsx]

## Sheet: Soot_vs_Contr_Annotation
Tags	Feature	Description	GO IDs	GO Names	FC	logFC	logCPM	FDR	PValue
up	LOC105666082	protein IWS1 homolog			27.4429	4.77836	-0.1742	0	0
up	LOC100651567	protein yellow-like	C:GO:0005576	C:extracellular region	19.2726	4.26848	5.5601	0	0
up	LOC100644846		C:GO:0016020	C:membrane	19.1502	4.25929	5.52529	0	0
up	LOC100644158		P:GO:0055114; F:GO:0016614; F:GO:0050660	P:obsolete oxidation-reduction process; F:oxidoreductase activity, acting on CH-OH group of donors; F:flavin adenine dinucleotide binding	18.8764	4.23851	0.46402	0.00937	0.0012
up	LOC100643093		C:GO:0016020	C:membrane	17.1576	4.10078	2.08645	0	0
up	LOC105666427	titin homolog	C:GO:0016020; C:GO:0016020	C:membrane; C:membrane	16.606	4.05364	-0.63624	0	0
up	LOC100646940		P:GO:0007608; F:GO:0004984; F:GO:0005549; C:GO:0016020	P:sensory perception of smell; F:olfactory receptor activity; F:odorant binding; C:membrane	16.5105	4.04531	-2.03287	0.00196	0.00018
up	LOC110119163	protein fantom-like	C:GO:0005929	C:cilium	14.5699	3.86492	-1.15333	0	0
up	LOC110119507		F:GO:0030414; C:GO:0005576	F:peptidase inhibitor activity; C:extracellular region	13.6778	3.77377	-0.77421	0	0
up	LOC110120240		P:GO:0007608; F:GO:0004984; F:GO:0005549; C:GO:0016020	P:sensory perception of smell; F:olfactory receptor activity; F:odorant binding; C:membrane	13.5717	3.76253	-1.26399	1e-05	0
up	LOC100648995		P:GO:0055114; F:GO:0005506; F:GO:0016705; F:GO:0020037	P:obsolete oxidation-reduction process; F:iron ion binding; F:oxidoreductase activity, acting on paired donors, with incorporation or reduction of molecular oxygen; F:heme binding	8.19311	3.03441	2.50763	0.00075	6e-05
up	LOC100646947	proline-rich protein 4			7.8967	2.98125	-0.20974	2e-05	0
up	LOC100648170	salivary glue protein Sgs-3-like	F:GO:0030246	F:carbohydrate binding	7.3705	2.88176	4.68429	0	0
up	LOC110120085	MATH and LRR domain-containing protein PFE0570w-like	C:GO:0016020	C:membrane	7.28313	2.86456	0.6387	0	0
up	LOC100646909	leucine-rich repeat protein SHOC-2-like isoform X1	C:GO:0016020	C:membrane	7.03492	2.81453	2.52531	0	0
up	LOC100647974		F:GO:0004867; C:GO:0005615	F:serine-type endopeptidase inhibitor activity; C:extracellular space	6.91019	2.78873	9.07805	0	0
up	LOC100647281	spore wall protein 2-like			6.88879	2.78425	0.24836	0	0
up	LOC100644232	MATH and LRR domain-containing protein PFE0570w-like	C:GO:0016020	C:membrane	6.8451	2.77507	4.24525	0	0
up	LOC100647178		F:GO:0003993	F:acid phosphatase activity	6.74668	2.75418	7.91227	0	0
up	LOC100645500		F:GO:0008061; C:GO:0005576	F:chitin binding; C:extracellular region	6.73875	2.75248	5.74233	0	0
up	LOC100647176		P:GO:0007608; F:GO:0004984; F:GO:0005549; C:GO:0016020	P:sensory perception of smell; F:olfactory receptor activity; F:odorant binding; C:membrane	6.24279	2.64219	-1.2396	8e-05	0
up	LOC100652307	mucin-5AC-like isoform X3			6.02203	2.59025	3.06638	0	0
up	LOC100647203	glycine-rich cell wall structural protein			5.97478	2.57889	-0.37693	1e-05	0
up	LOC105666061	fibrous sheath CABYR-binding protein-like			5.85884	2.55062	1.10623	0.0082	0.00101
up	LOC100649104	electron transfer flavoprotein beta subunit lysine methyltransferase-like	P:GO:0032259; F:GO:0008168	P:methylation; F:methyltransferase activity	5.61541	2.48939	-0.27377	1e-05	0
up	LOC100650993	hybrid signal transduction histidine kinase L-like			5.15928	2.36717	-0.56321	6e-05	0
up	LOC100642564	proton-coupled amino acid transporter-like protein pathetic	C:GO:0016020	C:membrane	5.06404	2.34029	1.91074	0	0
up	LOC100647041		P:GO:0055114; F:GO:0005506; F:GO:0016705; F:GO:0020037	P:obsolete oxidation-reduction process; F:iron ion binding; F:oxidoreductase activity, acting on paired donors, with incorporation or reduction of molecular oxygen; F:heme binding	4.85909	2.28069	4.20779	0	0
up	LOC100645710	centrosomal protein of 290 kDa-like	C:GO:0005929	C:cilium	4.58733	2.19766	4.10464	0	0
up	LOC100651433		F:GO:0005212	F:structural constituent of eye lens	4.55428	2.18722	8.26469	1e-05	0
up	LOC100644285	zinc finger protein 100-like			4.55178	2.18643	0.70305	0	0
up	LOC100647265		P:GO:0015671; F:GO:0019825; F:GO:0020037; C:GO:0005576; C:GO:0005833	P:oxygen transport; F:oxygen binding; F:heme binding; C:extracellular region; C:hemoglobin complex	4.47867	2.16307	5.74494	0	0
up	LOC105666426	titin homolog			4.4415	2.15105	-0.42486	0.00011	1e-05
up	LOC100644468	spore coat protein SP96-like			4.37335	2.12874	-0.29369	0.02724	0.00459
up	LOC100649167	coiled-coil domain-containing protein 170 isoform X1			4.35044	2.12116	4.03416	0	0
up	LOC100645585	uncharacterized protein LOC100645585 isoform X1			4.10524	2.03747	0.73299	0.0002	1e-05
up	LOC100643561		P:GO:0007166; P:GO:0007186; F:GO:0004888; F:GO:0004930; C:GO:0016020	P:cell surface receptor signaling pathway; P:G protein-coupled receptor signaling pathway; F:transmembrane signaling receptor activity; F:G protein-coupled receptor activity; C:membrane	4.00256	2.00092	6.56726	0	0
up	LOC100645996		P:GO:0007608; F:GO:0004984; F:GO:0005549; C:GO:0016020	P:sensory perception of smell; F:olfactory receptor activity; F:odorant binding; C:membrane	3.96584	1.98763	0.96263	0	0
up	LOC100652019		F:GO:0008270	F:zinc ion binding	3.90946	1.96697	6.46911	0	0
up	LOC105666709	uncharacterized protein LOC105666709			3.70614	1.88992	4.06429	0	0
up	LOC110119744	uncharacterized protein LOC110119744			3.65565	1.87013	2.41261	0	0
up	LOC100647550	cyclin-dependent kinase inhibitor 1C	P:GO:0007218	P:neuropeptide signaling pathway	3.56062	1.83213	-1.17547	0.02936	0.00507
up	LOC100650340		P:GO:0044458	P:motile cilium assembly	3.55362	1.82929	-0.41187	0.00029	2e-05
up	LOC100647929		F:GO:0005515	F:protein binding	3.46771	1.79398	-0.29203	0	0
up	LOC105665898	uncharacterized protein LOC105665898	C:GO:0016020	C:membrane	3.4581	1.78998	-1.12599	0.00192	0.00017
up	LOC105665941	uncharacterized protein LOC105665941			3.43777	1.78147	1.78474	0	0
up	LOC100646677		P:GO:0055114; F:GO:0005506; F:GO:0016705; F:GO:0020037	P:obsolete oxidation-reduction process; F:iron ion binding; F:oxidoreductase activity, acting on paired donors, with incorporation or reduction of molecular oxygen; F:heme binding	3.42112	1.77447	9.27548	0	0
up	LOC110120139	uncharacterized protein LOC110120139			3.38551	1.75937	0.16583	6e-05	0
up	LOC100645840		F:GO:0008083; C:GO:0016020	F:growth factor activity; C:membrane	3.33842	1.73917	0.87567	1e-05	0
up	LOC100647883		F:GO:0008194	F:UDP-glycosyltransferase activity	3.33513	1.73774	9.76945	0	0
up	LOC100651423	cystinosin homolog isoform X1	C:GO:0016020	C:membrane	3.30859	1.72622	7.38871	0	0
up	LOC110119585	odorant receptor 49b-like	P:GO:0007165; P:GO:0050911; F:GO:0004984; F:GO:0005549; C:GO:0005886; C:GO:0016020	P:signal transduction; P:detection of chemical stimulus involved in sensory perception of smell; F:olfactory receptor activity; F:odorant binding; C:plasma membrane; C:membrane	3.29004	1.71811	1.47115	0	0
up	LOC100646153		P:GO:0007608; F:GO:0004984; F:GO:0005549; C:GO:0016020	P:sensory perception of smell; F:olfactory receptor activity; F:odorant binding; C:membrane	3.26858	1.70867	2.93121	0	0
up	LOC105666013	protein Hook homolog 3-like			3.22003	1.68707	-0.05607	0.0126	0.00174
up	LOC100645923	uncharacterized protein LOC100645923 isoform X1			3.15449	1.65741	0.41317	0	0
up	LOC100649809	microtubule-associated protein 10-like			3.15026	1.65547	-0.35894	0.00554	0.00062
up	LOC100651231		P:GO:0006508; F:GO:0004252	P:proteolysis; F:serine-type endopeptidase activity	3.12781	1.64515	3.3389	0.00597	0.00068
up	LOC100648688		P:GO:0006520; P:GO:0019752; F:GO:0003824; F:GO:0016831; F:GO:0030170	P:amino acid metabolic process; P:carboxylic acid metabolic process; F:catalytic activity; F:carboxy-lyase activity; F:pyridoxal phosphate binding	3.09632	1.63056	4.19221	0.04644	0.00924
up	LOC110119618	uncharacterized protein LOC110119618			3.09589	1.63036	0.82297	0.00217	0.0002
up	LOC110119338		F:GO:0005515	F:protein binding	3.07303	1.61966	0.06794	3e-05	0
up	LOC100646202		F:GO:0008061; C:GO:0005576	F:chitin binding; C:extracellular region	3.06725	1.61695	4.87946	0	0
up	LOC105666927	uncharacterized protein LOC105666927	P:GO:0015074; F:GO:0003676	P:DNA integration; F:nucleic acid binding	2.98064	1.57562	-0.63138	0.04122	0.0079
up	LOC100651530		F:GO:0005515	F:protein binding	2.97829	1.57448	0.29918	0.0016	0.00014
up	LOC100646747		F:GO:0004089; F:GO:0008270	F:carbonate dehydratase activity; F:zinc ion binding	2.95259	1.56198	5.8228	0	0
up	LOC100648646		P:GO:0007155; P:GO:0007411; F:GO:0004930; F:GO:0005515; C:GO:0005886; C:GO:0016020	P:cell adhesion; P:axon guidance; F:G protein-coupled receptor activity; F:protein binding; C:plasma membrane; C:membrane	2.8963	1.53421	6.32299	0	0
up	LOC100648300		P:GO:0007186; F:GO:0004930; C:GO:0016020	P:G protein-coupled receptor signaling pathway; F:G protein-coupled receptor activity; C:membrane	2.88994	1.53104	7.33404	0	0
up	LOC110120263	uncharacterized protein LOC110120263 isoform X2			2.82064	1.49602	4.03589	5e-05	0
up	LOC100646922		P:GO:0006468; F:GO:0004672; F:GO:0004713; F:GO:0005524	P:protein phosphorylation; F:protein kinase activity; F:protein tyrosine kinase activity; F:ATP binding	2.77504	1.47251	8.31201	0	0
up	LOC100648283		P:GO:0006355; P:GO:0006805; P:GO:0009410; F:GO:0003700; F:GO:0005515; F:GO:0046983; C:GO:0034751	P:regulation of DNA-templated transcription; P:xenobiotic metabolic process; P:response to xenobiotic stimulus; F:DNA-binding transcription factor activity; F:protein binding; F:protein dimerization activity; C:aryl hydrocarbon receptor complex	2.77478	1.47237	0.80636	0	0
up	LOC100646009		P:GO:0006749; F:GO:0005515	P:glutathione metabolic process; F:protein binding	2.77226	1.47106	9.02558	0	0
up	LOC100646896		F:GO:0016747	F:acyltransferase activity, transferring groups other than amino-acyl groups	2.73024	1.44903	4.24873	0.00092	7e-05
up	LOC100649615	ataxin-7-like protein 1			2.71324	1.44002	5.27675	0	0
up	LOC105666227	LOW QUALITY PROTEIN: uncharacterized protein LOC105666227	C:GO:0016020	C:membrane	2.7109	1.43877	-0.44346	0.00101	8e-05
up	LOC100651732		P:GO:0006508; F:GO:0004252	P:proteolysis; F:serine-type endopeptidase activity	2.71045	1.43853	2.5142	8e-05	0
up	LOC100642884		P:GO:0006468; P:GO:0009190; P:GO:0035556; F:GO:0004672; F:GO:0005524; F:GO:0016849; C:GO:0016020	P:protein phosphorylation; P:cyclic nucleotide biosynthetic process; P:intracellular signal transduction; F:protein kinase activity; F:ATP binding; F:phosphorus-oxygen lyase activity; C:membrane	2.70551	1.4359	5.71012	0	0
up	LOC100642438	probable WRKY transcription factor protein 1	C:GO:0016020	C:membrane	2.67524	1.41967	3.79486	0	0
up	VSP		P:GO:0006508; F:GO:0004252	P:proteolysis; F:serine-type endopeptidase activity	2.65491	1.40866	9.74206	0	0
up	LOC105666604	uncharacterized protein LOC105666604			2.64666	1.40417	0.19749	0.00266	0.00026
up	LOC105665882		P:GO:0008285	P:negative regulation of cell population proliferation	2.63765	1.39925	2.45851	0	0
up	LOC100645563		P:GO:0007186; F:GO:0004930; C:GO:0016020	P:G protein-coupled receptor signaling pathway; F:G protein-coupled receptor activity; C:membrane	2.63746	1.39915	1.18243	0	0
up	LOC100646094		P:GO:0055114; F:GO:0008113	P:obsolete oxidation-reduction process; F:peptide-methionine (S)-S-oxide reductase activity	2.63681	1.3988	6.50222	1e-05	0
up	LOC100645979		P:GO:0007608; F:GO:0004984; F:GO:0005549; C:GO:0016020	P:sensory perception of smell; F:olfactory receptor activity; F:odorant binding; C:membrane	2.63334	1.39689	-0.80328	0.02077	0.00323
up	LOC105665708	LOW QUALITY PROTEIN: uncharacterized protein LOC105665708			2.62762	1.39375	0.85506	0.00807	0.00099
up	LOC100648236	uncharacterized protein LOC100648236			2.61374	1.38612	3.09489	0	0
up	LOC100644599		F:GO:0008270; C:GO:0005634	F:zinc ion binding; C:nucleus	2.5839	1.36955	4.76698	8e-05	0
up	LOC100646656	myb-like protein X			2.57338	1.36367	1.39486	3e-05	0
up	LOC100645702		P:GO:0009058; F:GO:0003824; F:GO:0030170	P:biosynthetic process; F:catalytic activity; F:pyridoxal phosphate binding	2.56909	1.36126	9.86086	0.00017	1e-05
up	LOC100652183		P:GO:0006556; F:GO:0004478; F:GO:0005524	P:S-adenosylmethionine biosynthetic process; F:methionine adenosyltransferase activity; F:ATP binding	2.56199	1.35726	9.34458	0	0
up	LOC100652258		P:GO:0055114; F:GO:0016491	P:obsolete oxidation-reduction process; F:oxidoreductase activity	2.55064	1.35086	9.8153	0	0
up	LOC100644734		P:GO:0007165; F:GO:0005515	P:signal transduction; F:protein binding	2.53921	1.34438	6.06391	0	0
up	LOC100642770		P:GO:0006413; F:GO:0003743	P:translational initiation; F:translation initiation factor activity	2.52929	1.33873	8.5946	0	0
up	LOC100648102		P:GO:0045454; P:GO:0055114; F:GO:0004791; F:GO:0016491; F:GO:0016668; F:GO:0050660	P:cell redox homeostasis; P:obsolete oxidation-reduction process; F:thioredoxin-disulfide reductase activity; F:oxidoreductase activity; F:oxidoreductase activity, acting on a sulfur group of donors, NAD(P) as acceptor; F:flavin adenine dinucleotide binding	2.52436	1.33592	9.61988	0	0
up	LOC100643215		F:GO:0008061; C:GO:0005576	F:chitin binding; C:extracellular region	2.52301	1.33515	1.76646	0.01225	0.00168
up	LOC100643695	vesicular inhibitory amino acid transporter	C:GO:0016020	C:membrane	2.51813	1.33236	0.15691	0.00115	0.0001
up	LOC105666799	two pore potassium channel protein sup-9	P:GO:0071805; F:GO:0005267; C:GO:0016020	P:potassium ion transmembrane transport; F:potassium channel activity; C:membrane	2.51532	1.33074	0.8062	0.03349	0.00601
up	LOC100648304		P:GO:0006811; P:GO:0055085; P:GO:0070588; F:GO:0005216; F:GO:0005262; F:GO:0005515; C:GO:0016020	P:monoatomic ion transport; P:transmembrane transport; P:calcium ion transmembrane transport; F:monoatomic ion channel activity; F:calcium channel activity; F:protein binding; C:membrane	2.50909	1.32716	6.11352	0	0
up	LOC110119815		F:GO:0008061; C:GO:0005576	F:chitin binding; C:extracellular region	2.50448	1.32451	3.3109	0.00054	4e-05
up	LOC100648321	uncharacterized protein LOC100648321	C:GO:0016020	C:membrane	2.46177	1.2997	2.31877	1e-05	0
up	LOC100646208	protein PIH1D3	P:GO:0070286; F:GO:0051087	P:axonemal dynein complex assembly; F:chaperone binding	2.44881	1.29208	0.89216	1e-05	0
up	LOC100642715		F:GO:0008083	F:growth factor activity	2.44108	1.28752	-0.42659	0.0085	0.00107
up	LOC100647986		F:GO:0016757	F:glycosyltransferase activity	2.42417	1.27749	6.94182	0	0
up	LOC100646384	pupal cuticle protein G1A-like	F:GO:0042302	F:structural constituent of cuticle	2.42	1.27501	1.41498	2e-05	0
up	LOC100645727	prohormone-2-like	C:GO:0005576	C:extracellular region	2.41949	1.2747	1.82423	0	0
up	LOC100650276		P:GO:0006816; P:GO:0007154; P:GO:0055085; F:GO:0005432; C:GO:0016020; C:GO:0016020	P:calcium ion transport; P:cell communication; P:transmembrane transport; F:calcium:sodium antiporter activity; C:membrane; C:membrane	2.4081	1.26789	2.75283	5e-05	0
up	LOC100650566		P:GO:0006559; P:GO:0009072; P:GO:0055114; F:GO:0004497; F:GO:0004505; F:GO:0005506; F:GO:0016714	P:L-phenylalanine catabolic process; P:aromatic amino acid metabolic process; P:obsolete oxidation-reduction process; F:monooxygenase activity; F:phenylalanine 4-monooxygenase activity; F:iron ion binding; F:oxidoreductase activity, acting on paired donors, with incorporation or reduction of molecular oxygen, reduced pteridine as one donor, and incorporation of one atom of oxygen	2.40241	1.26448	8.9467	1e-05	0
up	LOC100649387		P:GO:0007399; F:GO:0005102	P:nervous system development; F:signaling receptor binding	2.39294	1.25879	5.30412	0	0
up	LOC100649836				2.38976	1.25686	3.55216	4e-05	0
up	LOC100645137		P:GO:0006508; F:GO:0004252	P:proteolysis; F:serine-type endopeptidase activity	2.38241	1.25242	3.71935	0.00023	1e-05
up	LOC100648970		F:GO:0005515	F:protein binding	2.38057	1.25131	-0.61149	0.00637	0.00074
up	LOC100649938		P:GO:0007015; F:GO:0003785	P:actin filament organization; F:actin monomer binding	2.37368	1.24713	6.94345	3e-05	0
up	LOC100651901				2.36494	1.24181	8.22366	0	0
up	LOC100646624		P:GO:0009072; P:GO:0042423; P:GO:0055114; F:GO:0004497; F:GO:0004511; F:GO:0005506; F:GO:0016714	P:aromatic amino acid metabolic process; P:catecholamine biosynthetic process; P:obsolete oxidation-reduction process; F:monooxygenase activity; F:tyrosine 3-monooxygenase activity; F:iron ion binding; F:oxidoreductase activity, acting on paired donors, with incorporation or reduction of molecular oxygen, reduced pteridine as one donor, and incorporation of one atom of oxygen	2.34445	1.22925	4.29394	0.04372	0.00855
up	LOC100647259	uncharacterized protein LOC100647259			2.34262	1.22812	5.69697	0	0
up	LOC100647497		P:GO:0007608; F:GO:0004984; F:GO:0005549; C:GO:0016020	P:sensory perception of smell; F:olfactory receptor activity; F:odorant binding; C:membrane	2.31796	1.21286	-0.22465	0.00814	0.001
up	LOC100649579		P:GO:0005975; P:GO:0019752; P:GO:0055114; F:GO:0003824; F:GO:0004459; F:GO:0016491; F:GO:0016616; C:GO:0005737	P:carbohydrate metabolic process; P:carboxylic acid metabolic process; P:obsolete oxidation-reduction process; F:catalytic activity; F:L-lactate dehydrogenase activity; F:oxidoreductase activity; F:oxidoreductase activity, acting on the CH-OH group of donors, NAD or NADP as acceptor; C:cytoplasm	2.31147	1.20881	9.8545	0	0
up	LOC100645676		P:GO:0006508; F:GO:0008236	P:proteolysis; F:serine-type peptidase activity	2.29998	1.20162	7.80142	0	0
up	LOC100646376		P:GO:0007017; C:GO:0030286	P:microtubule-based process; C:dynein complex	2.28948	1.19502	-0.59516	0.03291	0.00588
up	LOC100649407		F:GO:0008194	F:UDP-glycosyltransferase activity	2.27847	1.18806	9.35524	0	0
up	LOC100647950	alpha-tocopherol transfer protein-like			2.27233	1.18417	1.02975	0.04631	0.0092
up	LOC100651491		P:GO:0007608; F:GO:0004984; F:GO:0005549; C:GO:0016020	P:sensory perception of smell; F:olfactory receptor activity; F:odorant binding; C:membrane	2.26065	1.17674	2.7024	1e-05	0
up	LOC100642208	DNA ligase 1-like isoform X6	C:GO:0016020	C:membrane	2.25828	1.17523	2.6304	6e-05	0
up	LOC100649496	uncharacterized protein LOC100649496	C:GO:0061617	C:MICOS complex	2.25627	1.17394	0.98529	0.00612	0.00071
up	LOC100645061	protein odd-skipped			2.25114	1.17066	3.72219	4e-05	0
up	LOC100642957		C:GO:0016020	C:membrane	2.23842	1.16248	6.87088	0	0
up	LOC105666369		P:GO:0005975; P:GO:0006108; P:GO:0055114; F:GO:0003824; F:GO:0016615; F:GO:0016616	P:carbohydrate metabolic process; P:malate metabolic process; P:obsolete oxidation-reduction process; F:catalytic activity; F:malate dehydrogenase activity; F:oxidoreductase activity, acting on the CH-OH group of donors, NAD or NADP as acceptor	2.23788	1.16213	1.68934	0.00429	0.00046
up	LOC100649739		P:GO:0006750; F:GO:0003824; F:GO:0004357	P:glutathione biosynthetic process; F:catalytic activity; F:glutamate-cysteine ligase activity	2.23516	1.16038	7.42068	0	0
up	LOC100643243		P:GO:0006508; F:GO:0070573	P:proteolysis; F:metallodipeptidase activity	2.22423	1.15331	2.97301	0.00017	1e-05
up	LOC100648476		P:GO:0007166; P:GO:0007186; F:GO:0004888; F:GO:0004930; C:GO:0016020	P:cell surface receptor signaling pathway; P:G protein-coupled receptor signaling pathway; F:transmembrane signaling receptor activity; F:G protein-coupled receptor activity; C:membrane	2.21986	1.15047	5.73389	0	0
up	LOC100648653		P:GO:0006508; F:GO:0004252; F:GO:0008236	P:proteolysis; F:serine-type endopeptidase activity; F:serine-type peptidase activity	2.21222	1.1455	2.89639	2e-05	0
up	LOC100648558		F:GO:0005184	F:neuropeptide hormone activity	2.20836	1.14297	3.69957	0	0
up	F2	uncharacterized abhydrolase domain-containing protein DDB_G0269086-like	F:GO:0016787	F:hydrolase activity	2.19512	1.1343	-0.52908	0.01146	0.00154
up	LOC100648973	protein GDAP2 homolog			2.18708	1.12901	9.91269	0	0
up	LOC105666926	uncharacterized protein LOC105666926 isoform X2	P:GO:0015074; F:GO:0003676	P:DNA integration; F:nucleic acid binding	2.17406	1.12039	2.08052	0.03946	0.00749
up	LOC100647147		P:GO:0007018; P:GO:0060285; F:GO:0003777; F:GO:0005524; F:GO:0008569; F:GO:0016887; C:GO:0005858; C:GO:0030286	P:microtubule-based movement; P:cilium-dependent cell motility; F:microtubule motor activity; F:ATP binding; F:minus-end-directed microtubule motor activity; F:ATP hydrolysis activity; C:axonemal dynein complex; C:dynein complex	2.16657	1.11542	3.71535	0.00011	1e-05
up	LOC110119847	protein lethal(2)essential for life-like	F:GO:0046872	F:metal ion binding	2.16461	1.11411	4.42637	0.03851	0.00721
up	LOC100645059	SIFamide-related peptide	P:GO:0007218	P:neuropeptide signaling pathway	2.15702	1.10904	-0.69541	0.03601	0.0066
up	LOC100643782		P:GO:0006355; F:GO:0003677; F:GO:0003700; F:GO:0005524; C:GO:0005634	P:regulation of DNA-templated transcription; F:DNA binding; F:DNA-binding transcription factor activity; F:ATP binding; C:nucleus	2.14638	1.10191	0.09712	0.00345	0.00036
up	LOC100644956		P:GO:0055114; F:GO:0005507; F:GO:0016491	P:obsolete oxidation-reduction process; F:copper ion binding; F:oxidoreductase activity	2.14559	1.10137	4.92054	0	0
up	LOC100651177		P:GO:0006508; F:GO:0004252	P:proteolysis; F:serine-type endopeptidase activity	2.13554	1.0946	2.14128	0.00029	2e-05
up	LOC100647329		F:GO:0005515; F:GO:0008270	F:protein binding; F:zinc ion binding	2.13003	1.09087	9.64908	1e-05	0
up	LOC100646320		P:GO:0006979; P:GO:0055114; F:GO:0004601; F:GO:0020037	P:response to oxidative stress; P:obsolete oxidation-reduction process; F:peroxidase activity; F:heme binding	2.12654	1.0885	0.91599	0.01671	0.00247
up	LOC100642883		F:GO:0004867	F:serine-type endopeptidase inhibitor activity	2.11515	1.08076	5.82199	0	0
up	LOC100651656		F:GO:0005509	F:calcium ion binding	2.10719	1.07532	7.73935	0	0
up	LOC100642484		P:GO:0006508; F:GO:0004252	P:proteolysis; F:serine-type endopeptidase activity	2.10523	1.07398	-0.07878	0.02997	0.00522
up	LOC100648879		P:GO:0006508; F:GO:0008237; F:GO:0008241; C:GO:0016020	P:proteolysis; F:metallopeptidase activity; F:peptidyl-dipeptidase activity; C:membrane	2.10246	1.07208	-0.58751	0.04341	0.00847
up	LOC110119508	uncharacterized protein LOC110119508			2.10214	1.07186	0.4359	0.00085	7e-05
up	LOC100642826	protein FAM151B isoform X2	C:GO:0016020	C:membrane	2.09766	1.06878	9.56068	0	0
up	LOC100651405	esterase B1-like	F:GO:0052689	F:carboxylic ester hydrolase activity	2.09469	1.06674	0.32147	0.00316	0.00032
up	LOC110119866	uncharacterized protein LOC110119866			2.09231	1.06509	0.8792	0.01323	0.00186
up	LOC105666040	uncharacterized protein LOC105666040			2.09072	1.064	0.8599	0.00196	0.00018
up	LOC100644862		P:GO:0055085; F:GO:0022857; C:GO:0016020	P:transmembrane transport; F:transmembrane transporter activity; C:membrane	2.07349	1.05206	7.37083	0	0
up	LOC105666834		P:GO:0015074; F:GO:0003676	P:DNA integration; F:nucleic acid binding	2.06284	1.04463	0.99273	0.00995	0.00129
up	LOC100649218	uncharacterized protein LOC100649218 isoform X2			2.06209	1.04411	1.9472	0.00099	8e-05
up	LOC100645036		P:GO:0055114; F:GO:0016614; F:GO:0050660	P:obsolete oxidation-reduction process; F:oxidoreductase activity, acting on CH-OH group of donors; F:flavin adenine dinucleotide binding	2.05652	1.0402	2.69626	3e-05	0
up	LOC100649225	basic proline-rich protein isoform X1			2.04074	1.02909	-0.63536	0.03388	0.00611
up	LOC100648073		P:GO:0055114	P:obsolete oxidation-reduction process	2.03694	1.02641	1.17636	0.00665	0.00079
up	LOC100644397		P:GO:0060271; P:GO:0060294; C:GO:0001534	P:cilium assembly; P:cilium movement involved in cell motility; C:radial spoke	2.03273	1.02342	1.50729	0.01486	0.00215
up	LOC100644350	uncharacterized protein LOC100644350			2.02516	1.01804	1.29499	0.02101	0.00327
up	LOC100643873	prion-like-(Q/N-rich) domain-bearing protein 25 isoform X2			2.02312	1.01658	8.27278	0	0
up	LOC100645385		P:GO:0007218; F:GO:0005179; C:GO:0005576	P:neuropeptide signaling pathway; F:hormone activity; C:extracellular region	2.02171	1.01558	2.75004	2e-05	0
up	LOC100647323		P:GO:0035556	P:intracellular signal transduction	2.02022	1.01451	6.13042	0.00011	1e-05
up	LOC100645062		F:GO:0008061; C:GO:0005576	F:chitin binding; C:extracellular region	2.01663	1.01195	-0.62846	0.00751	0.00091
up	LOC100646777		P:GO:0006811; P:GO:0055085; F:GO:0005216; F:GO:0005515; C:GO:0016020	P:monoatomic ion transport; P:transmembrane transport; F:monoatomic ion channel activity; F:protein binding; C:membrane	2.01221	1.00878	3.17906	0.00123	0.0001
up	LOC100645806	growth factor receptor-bound protein 14 isoform X2			2.00616	1.00443	6.5023	0.00018	1e-05
up	LOC100644243	probable salivary secreted peptide			2.00289	1.00208	12.6946	0	0
down	LOC100649384		P:GO:0006508; F:GO:0004222; F:GO:0008237	P:proteolysis; F:metalloendopeptidase activity; F:metallopeptidase activity	-2.01106	-1.00796	5.40472	0.00054	4e-05
down	LOC100650561		F:GO:0003824	F:catalytic activity	-2.02397	-1.01719	7.58585	0	0
down	LOC100643490		P:GO:0005975; P:GO:0006072; P:GO:0046168; P:GO:0055114; F:GO:0016491; F:GO:0016616; F:GO:0042803; F:GO:0047952; F:GO:0051287; C:GO:0009331	P:carbohydrate metabolic process; P:glycerol-3-phosphate metabolic process; P:glycerol-3-phosphate catabolic process; P:obsolete oxidation-reduction process; F:oxidoreductase activity; F:oxidoreductase activity, acting on the CH-OH group of donors, NAD or NADP as acceptor; F:protein homodimerization activity; F:glycerol-3-phosphate dehydrogenase [NAD(P)+] activity; F:NAD binding; C:glycerol-3-pho…	-2.02527	-1.01811	8.02734	0	0
down	LOC100649785		P:GO:0006508; F:GO:0004252	P:proteolysis; F:serine-type endopeptidase activity	-2.02682	-1.01921	4.47901	1e-05	0
down	LOC100647616		P:GO:0006355; F:GO:0003677; F:GO:0003700	P:regulation of DNA-templated transcription; F:DNA binding; F:DNA-binding transcription factor activity	-2.02773	-1.01987	5.53318	0.02107	0.00329
down	LOC100646229		P:GO:0007186; F:GO:0004930; F:GO:0005000; C:GO:0016020	P:G protein-coupled receptor signaling pathway; F:G protein-coupled receptor activity; F:vasopressin receptor activity; C:membrane	-2.03271	-1.02341	5.29592	4e-05	0
down	LOC100649475		P:GO:0006508; F:GO:0004181; F:GO:0008270	P:proteolysis; F:metallocarboxypeptidase activity; F:zinc ion binding	-2.03376	-1.02415	10.2281	0.00069	5e-05
down	LOC105666138		P:GO:0055114	P:obsolete oxidation-reduction process	-2.04927	-1.03511	6.85941	1e-05	0
down	LOC100642963	histidine-rich glycoprotein-like			-2.06292	-1.04469	5.15394	0.00165	0.00014
down	LOC100651034		P:GO:0005975; P:GO:0006013; F:GO:0003824; F:GO:0004559; F:GO:0030246	P:carbohydrate metabolic process; P:mannose metabolic process; F:catalytic activity; F:alpha-mannosidase activity; F:carbohydrate binding	-2.06294	-1.0447	6.72738	4e-05	0
down	LOC100642358		F:GO:0008194	F:UDP-glycosyltransferase activity	-2.06315	-1.04485	3.87349	0	0
down	LOC100648843		P:GO:0006508; F:GO:0008234	P:proteolysis; F:cysteine-type peptidase activity	-2.06938	-1.0492	8.84255	0	0
down	LOC100642272		P:GO:0055114	P:obsolete oxidation-reduction process	-2.07685	-1.0544	8.7413	0.02144	0.00336
down	LOC100631070	melittin			-2.08382	-1.05923	3.76578	0.00843	0.00105
down	LOC100642297	lysozyme-like			-2.08631	-1.06095	10.6818	0.00236	0.00022
down	LOC100649166		F:GO:0042302	F:structural constituent of cuticle	-2.08689	-1.06135	4.24796	0	0
down	LOC100644014		P:GO:0055114; F:GO:0003824; F:GO:0004329; F:GO:0004488; F:GO:0005524	P:obsolete oxidation-reduction process; F:catalytic activity; F:formate-tetrahydrofolate ligase activity; F:methylenetetrahydrofolate dehydrogenase (NADP+) activity; F:ATP binding	-2.10243	-1.07206	6.40124	0.00022	1e-05
down	LOC100651129	protein G12			-2.11124	-1.07809	10.283	0.04328	0.00843
down	LOC100645024		P:GO:0009166; F:GO:0000166; F:GO:0016787; F:GO:0016788; F:GO:0046872	P:nucleotide catabolic process; F:nucleotide binding; F:hydrolase activity; F:hydrolase activity, acting on ester bonds; F:metal ion binding	-2.13028	-1.09104	8.46663	0.00033	2e-05
down	LOC100644917		P:GO:0006869; F:GO:0005319	P:lipid transport; F:lipid transporter activity	-2.13063	-1.09128	4.88553	0	0
down	LOC100647588	long-chain fatty acid transport protein 4-like	C:GO:0016020	C:membrane	-2.13824	-1.09643	6.75934	0	0
down	LOC100644715	polypeptide N-acetylgalactosaminyltransferase 2	P:GO:0006486; F:GO:0016757; F:GO:0030246; C:GO:0000139; C:GO:0016020	P:protein glycosylation; F:glycosyltransferase activity; F:carbohydrate binding; C:Golgi membrane; C:membrane	-2.14329	-1.09983	4.6821	0	0
down	LOC100651969	uncharacterized protein LOC100651969 isoform X2			-2.14406	-1.10034	0.88978	0.00196	0.00018
down	LOC100646207		P:GO:0006508; F:GO:0004252	P:proteolysis; F:serine-type endopeptidase activity	-2.14489	-1.10091	5.68244	0.00203	0.00019
down	LOC105666529	aquaporin-11	P:GO:0006508; F:GO:0008234; C:GO:0016020	P:proteolysis; F:cysteine-type peptidase activity; C:membrane	-2.14656	-1.10203	2.11697	0	0
down	LOC100644235	uncharacterized protein LOC100644235			-2.15327	-1.10653	1.96822	0	0
down	LOC100646060		P:GO:0055114; F:GO:0003824; F:GO:0010181; F:GO:0016491	P:obsolete oxidation-reduction process; F:catalytic activity; F:FMN binding; F:oxidoreductase activity	-2.16514	-1.11446	7.40166	2e-05	0
down	LOC100648993		P:GO:0005975; P:GO:0019318; F:GO:0003824; F:GO:0016853; F:GO:0030246	P:carbohydrate metabolic process; P:hexose metabolic process; F:catalytic activity; F:isomerase activity; F:carbohydrate binding	-2.16555	-1.11473	9.5565	0	0
down	LOC100648212		P:GO:0055085; F:GO:0022857	P:transmembrane transport; F:transmembrane transporter activity	-2.16852	-1.11671	7.70695	9e-05	0
down	LOC100646721		F:GO:0003993	F:acid phosphatase activity	-2.19617	-1.13499	5.55656	0	0
down	LOC100646290		F:GO:0008194	F:UDP-glycosyltransferase activity	-2.21272	-1.14582	1.24459	0.0409	0.00781
down	LOC100643349		P:GO:0006508; F:GO:0004252	P:proteolysis; F:serine-type endopeptidase activity	-2.21481	-1.14718	10.5616	0.0136	0.00193
down	LOC100644362		F:GO:0003723; F:GO:0033897	F:RNA binding; F:ribonuclease T2 activity	-2.25128	-1.17075	5.66512	0	0
down	LOC100643278	uncharacterized protein LOC100643278			-2.27418	-1.18535	4.4742	0.00675	0.0008
down	LOC100645388		P:GO:0006508; F:GO:0004252	P:proteolysis; F:serine-type endopeptidase activity	-2.28889	-1.19465	5.78007	0.00088	7e-05
down	LOC100647598		P:GO:0006071; F:GO:0004371	P:glycerol metabolic process; F:glycerone kinase activity	-2.29499	-1.19849	3.65774	0.00013	1e-05
down	LOC100643624		P:GO:0055114; F:GO:0008270; F:GO:0016491	P:obsolete oxidation-reduction process; F:zinc ion binding; F:oxidoreductase activity	-2.30261	-1.20327	8.33127	0	0
down	LOC100643512		P:GO:0006665; F:GO:0004348	P:sphingolipid metabolic process; F:glucosylceramidase activity	-2.32037	-1.21435	8.55087	0.00011	1e-05
down	LOC100646642		P:GO:0006071; F:GO:0004371	P:glycerol metabolic process; F:glycerone kinase activity	-2.32439	-1.21685	2.85137	0.0027	0.00027
down	LOC100642930		P:GO:0006811; P:GO:0006814; P:GO:0055085; F:GO:0005216; F:GO:0005248; F:GO:0005261; F:GO:0005509; C:GO:0001518; C:GO:0005886; C:GO:0016020	P:monoatomic ion transport; P:sodium ion transport; P:transmembrane transport; F:monoatomic ion channel activity; F:voltage-gated sodium channel activity; F:monoatomic cation channel activity; F:calcium ion binding; C:voltage-gated sodium channel complex; C:plasma membrane; C:membrane	-2.32699	-1.21847	6.3229	0	0
down	LOC100646691		P:GO:0006508; F:GO:0004190	P:proteolysis; F:aspartic-type endopeptidase activity	-2.32774	-1.21893	10.406	0	0
down	LOC100649890	alpha-tocopherol transfer protein-like			-2.34523	-1.22973	0.78858	0.02271	0.00361
down	LOC100650536				-2.35482	-1.23562	6.39939	0.00153	0.00013
down	LOC100651809		P:GO:0055114; F:GO:0016491	P:obsolete oxidation-reduction process; F:oxidoreductase activity	-2.35574	-1.23618	5.35378	0	0
down	LOC100649409		P:GO:0009058; F:GO:0003824; F:GO:0030170	P:biosynthetic process; F:catalytic activity; F:pyridoxal phosphate binding	-2.36407	-1.24127	5.33979	0	0
down	LOC100645662		P:GO:0005975; F:GO:0004553; F:GO:0008061; C:GO:0005576	P:carbohydrate metabolic process; F:hydrolase activity, hydrolyzing O-glycosyl compounds; F:chitin binding; C:extracellular region	-2.36711	-1.24312	9.78102	0	0
down	LOC100649281		P:GO:0005975; F:GO:0003824	P:carbohydrate metabolic process; F:catalytic activity	-2.38257	-1.25252	5.56726	0.00059	4e-05
down	LOC100648311		P:GO:0006355; F:GO:0000981; F:GO:0003677	P:regulation of DNA-templated transcription; F:DNA-binding transcription factor activity, RNA polymerase II-specific; F:DNA binding	-2.39592	-1.26058	5.06887	1e-05	0
down	LOC100646687		P:GO:0005975; F:GO:0003824	P:carbohydrate metabolic process; F:catalytic activity	-2.40394	-1.2654	13.3633	0.00021	1e-05
down	LOC100643086		P:GO:0030431; P:GO:0032222; P:GO:1903818	P:sleep; P:regulation of synaptic transmission, cholinergic; P:positive regulation of voltage-gated potassium channel activity	-2.40821	-1.26796	6.57449	0	0
down	LOC100646858	uncharacterized protein LOC100646858			-2.41366	-1.27122	1.15469	0.0349	0.00634
down	LOC100650878		P:GO:0006749; F:GO:0005515	P:glutathione metabolic process; F:protein binding	-2.42935	-1.28057	0.98392	0.00229	0.00022
down	LOC100642446		C:GO:0016020	C:membrane	-2.43759	-1.28545	1.80288	0.00041	3e-05
down	LOC100642488	ionotropic receptor 75a-like	C:GO:0016020	C:membrane	-2.44916	-1.29229	2.45964	6e-05	0
down	LOC100646246		F:GO:0003824; F:GO:0008484	F:catalytic activity; F:sulfuric ester hydrolase activity	-2.48051	-1.31064	5.41119	0	0
down	LOC100649270		P:GO:0032367	P:intracellular cholesterol transport	-2.4821	-1.31156	8.04248	0	0
down	LOC100648174		F:GO:0005515	F:protein binding	-2.48342	-1.31233	1.20364	0.00337	0.00034
down	LOC100649872		P:GO:0006164; P:GO:0006189; F:GO:0004639	P:purine nucleotide biosynthetic process; P:'de novo' IMP biosynthetic process; F:phosphoribosylaminoimidazolesuccinocarboxamide synthase activity	-2.4866	-1.31418	6.12007	0	0
down	LOC100648029		P:GO:0055114; F:GO:0005506; F:GO:0016705; F:GO:0020037	P:obsolete oxidation-reduction process; F:iron ion binding; F:oxidoreductase activity, acting on paired donors, with incorporation or reduction of molecular oxygen; F:heme binding	-2.48819	-1.3151	6.79433	0	0
down	LOC100647832		P:GO:0006468; P:GO:0007169; F:GO:0004672; F:GO:0004713; F:GO:0004714; F:GO:0005515; F:GO:0005524; C:GO:0016020	P:protein phosphorylation; P:transmembrane receptor protein tyrosine kinase signaling pathway; F:protein kinase activity; F:protein tyrosine kinase activity; F:transmembrane receptor protein tyrosine kinase activity; F:protein binding; F:ATP binding; C:membrane	-2.50026	-1.32208	4.92201	0	0
down	LOC100645755		F:GO:0004144	F:diacylglycerol O-acyltransferase activity	-2.51702	-1.33172	3.45827	0	0
down	LOC100650947		P:GO:0055085; F:GO:0015267; C:GO:0016020	P:transmembrane transport; F:channel activity; C:membrane	-2.54241	-1.3462	7.66816	0	0
down	LOC100652063	trissin	C:GO:0016020	C:membrane	-2.55658	-1.35422	1.34345	0.0001	1e-05
down	LOC100645107		P:GO:0055114; F:GO:0008270; F:GO:0016491	P:obsolete oxidation-reduction process; F:zinc ion binding; F:oxidoreductase activity	-2.56031	-1.35632	8.58125	1e-05	0
down	LOC100651500	mid1-interacting protein 1-B	C:GO:0005634; C:GO:0005737	C:nucleus; C:cytoplasm	-2.56232	-1.35745	3.44346	0.00015	1e-05
down	LOC100645894		P:GO:0007018; F:GO:0005524; F:GO:0008569; C:GO:0030286	P:microtubule-based movement; F:ATP binding; F:minus-end-directed microtubule motor activity; C:dynein complex	-2.56567	-1.35934	2.27792	0.00093	7e-05
down	LOC100645429		P:GO:0007166; P:GO:0007186; F:GO:0004888; F:GO:0004930; C:GO:0016020; C:GO:0016020	P:cell surface receptor signaling pathway; P:G protein-coupled receptor signaling pathway; F:transmembrane signaling receptor activity; F:G protein-coupled receptor activity; C:membrane; C:membrane	-2.56657	-1.35984	6.31947	0	0
down	LOC100650250		F:GO:0042302	F:structural constituent of cuticle	-2.57354	-1.36375	0.36699	0.00825	0.00102
down	LOC100645461		P:GO:0055085; F:GO:0022857	P:transmembrane transport; F:transmembrane transporter activity	-2.59167	-1.37388	5.0095	0	0
down	LOC100643020		P:GO:0006508; F:GO:0008237; F:GO:0008270	P:proteolysis; F:metallopeptidase activity; F:zinc ion binding	-2.60538	-1.38149	8.28077	0	0
down	LOC100646701		P:GO:0001678; P:GO:0005975; P:GO:0006096; F:GO:0004396; F:GO:0005524; F:GO:0005536; F:GO:0016773	P:intracellular glucose homeostasis; P:carbohydrate metabolic process; P:glycolytic process; F:hexokinase activity; F:ATP binding; F:glucose binding; F:phosphotransferase activity, alcohol group as acceptor	-2.62539	-1.39253	8.10544	0	0
down	LOC100647539		P:GO:0006629	P:lipid metabolic process	-2.65276	-1.40749	8.02712	0.00154	0.00013
down	LOC100649304		F:GO:0004089; F:GO:0008270	F:carbonate dehydratase activity; F:zinc ion binding	-2.66917	-1.41639	6.65897	5e-05	0
down	LOC100642695		P:GO:0055114	P:obsolete oxidation-reduction process	-2.67726	-1.42076	-0.39551	0.00024	1e-05
down	LOC100646080		P:GO:0000103; F:GO:0004020; F:GO:0004781; F:GO:0005524	P:sulfate assimilation; F:adenylylsulfate kinase activity; F:sulfate adenylyltransferase (ATP) activity; F:ATP binding	-2.68245	-1.42355	6.43964	0	0
down	LOC100647261		P:GO:0006629; F:GO:0004806	P:lipid metabolic process; F:triglyceride lipase activity	-2.69297	-1.4292	6.85409	3e-05	0
down	LOC100645568		P:GO:0006000; F:GO:0004454; F:GO:0016773	P:fructose metabolic process; F:ketohexokinase activity; F:phosphotransferase activity, alcohol group as acceptor	-2.70402	-1.43511	4.55364	0	0
down	LOC100645839		P:GO:0055085; F:GO:0022857	P:transmembrane transport; F:transmembrane transporter activity	-2.7148	-1.44085	5.71446	0.00708	0.00084
down	LOC100643609		P:GO:0007155; P:GO:0042246; C:GO:0016020	P:cell adhesion; P:tissue regeneration; C:membrane	-2.72074	-1.444	3.46097	1e-05	0
down	LOC100644742		P:GO:0006520; P:GO:0006544; P:GO:0006546; P:GO:0055114; F:GO:0003824; F:GO:0004375; F:GO:0016829	P:amino acid metabolic process; P:glycine metabolic process; P:glycine catabolic process; P:obsolete oxidation-reduction process; F:catalytic activity; F:glycine dehydrogenase (decarboxylating) activity; F:lyase activity	-2.72292	-1.44515	4.2973	0	0
down	LOC100652226		F:GO:0003824; F:GO:0016829	F:catalytic activity; F:lyase activity	-2.74412	-1.45634	6.96079	0	0
down	LOC100647540		F:GO:0005549	F:odorant binding	-2.76183	-1.46562	5.08077	0	0
down	LOC100647578		P:GO:0055114; F:GO:0005506; F:GO:0016705; F:GO:0020037	P:obsolete oxidation-reduction process; F:iron ion binding; F:oxidoreductase activity, acting on paired donors, with incorporation or reduction of molecular oxygen; F:heme binding	-2.79357	-1.48211	7.43447	8e-05	0
down	LOC100651196				-2.81053	-1.49084	6.56398	3e-05	0
down	LOC100644600		P:GO:0055085; F:GO:0022857; C:GO:0016020; C:GO:0016020	P:transmembrane transport; F:transmembrane transporter activity; C:membrane; C:membrane	-2.82809	-1.49983	6.21258	0.00603	0.00069
down	LOC100652036		P:GO:0006508; F:GO:0004252	P:proteolysis; F:serine-type endopeptidase activity	-2.8472	-1.50954	0.32958	0.01692	0.00252
down	LOC100648169		P:GO:0055114; F:GO:0016491; F:GO:0016620	P:obsolete oxidation-reduction process; F:oxidoreductase activity; F:oxidoreductase activity, acting on the aldehyde or oxo group of donors, NAD or NADP as acceptor	-2.86384	-1.51795	5.99097	0	0
down	LOC100650111	uncharacterized protein LOC100650111	C:GO:0016020	C:membrane	-2.89067	-1.5314	6.77853	0.00445	0.00048
down	LOC100643779		F:GO:0080019	F:fatty-acyl-CoA reductase (alcohol-forming) activity	-2.9114	-1.54171	5.86681	0.00763	0.00093
down	LOC100648980		F:GO:0005179; C:GO:0005576	F:hormone activity; C:extracellular region	-2.92271	-1.54731	4.10818	0	0
down	LOC100644177		P:GO:0006508; F:GO:0004252	P:proteolysis; F:serine-type endopeptidase activity	-2.95007	-1.56075	2.19712	0	0
down	LOC100644225		P:GO:0055085; F:GO:0022857; C:GO:0016020; C:GO:0016020	P:transmembrane transport; F:transmembrane transporter activity; C:membrane; C:membrane	-2.955	-1.56316	8.55967	0.00186	0.00017
down	LOC100644459		P:GO:0055085; F:GO:0022857; C:GO:0016020	P:transmembrane transport; F:transmembrane transporter activity; C:membrane	-2.97259	-1.57172	3.92666	1e-05	0
down	LOC100644716	proton-coupled amino acid transporter-like protein pathetic	C:GO:0016020	C:membrane	-2.98038	-1.5755	6.17715	0	0
down	LOC100647785		P:GO:0055114; F:GO:0005506; F:GO:0016705; F:GO:0020037	P:obsolete oxidation-reduction process; F:iron ion binding; F:oxidoreductase activity, acting on paired donors, with incorporation or reduction of molecular oxygen; F:heme binding	-3.00802	-1.58881	9.67298	0	0
down	LOC100651168	heterogeneous nuclear ribonucleoprotein A3 homolog 2-like isoform X2			-3.01881	-1.59398	10.511	4e-05	0
down	LOC100644772		P:GO:0007186; F:GO:0004930; C:GO:0016020	P:G protein-coupled receptor signaling pathway; F:G protein-coupled receptor activity; C:membrane	-3.02738	-1.59807	4.67453	0	0
down	LOC100646078		P:GO:0005975; P:GO:0005991; F:GO:0004555	P:carbohydrate metabolic process; P:trehalose metabolic process; F:alpha,alpha-trehalase activity	-3.04342	-1.60569	11.6488	0.00035	2e-05
down	LOC100652210		P:GO:0055114; F:GO:0016614; F:GO:0050660	P:obsolete oxidation-reduction process; F:oxidoreductase activity, acting on CH-OH group of donors; F:flavin adenine dinucleotide binding	-3.05076	-1.60917	7.47493	0	0
down	LOC100646491		P:GO:0006635; P:GO:0055114; F:GO:0003997; F:GO:0016627; C:GO:0005777	P:fatty acid beta-oxidation; P:obsolete oxidation-reduction process; F:acyl-CoA oxidase activity; F:oxidoreductase activity, acting on the CH-CH group of donors; C:peroxisome	-3.0637	-1.61528	4.67245	0	0
down	LOC100650628		P:GO:0055114; F:GO:0016627; F:GO:0050660	P:obsolete oxidation-reduction process; F:oxidoreductase activity, acting on the CH-CH group of donors; F:flavin adenine dinucleotide binding	-3.07086	-1.61864	4.32633	0	0
down	LOC100644921	proton-coupled amino acid transporter-like protein CG1139	C:GO:0016020	C:membrane	-3.07677	-1.62142	6.50004	0	0
down	LOC105667110		P:GO:0055085; F:GO:0022857; C:GO:0016020	P:transmembrane transport; F:transmembrane transporter activity; C:membrane	-3.17702	-1.66767	4.51089	0	0
down	LOC100645013		P:GO:0006629; F:GO:0008081	P:lipid metabolic process; F:phosphoric diester hydrolase activity	-3.17965	-1.66887	6.26883	0	0
down	LOC100646373		P:GO:0019310; P:GO:0055114; F:GO:0005506; F:GO:0050113; C:GO:0005737	P:inositol catabolic process; P:obsolete oxidation-reduction process; F:iron ion binding; F:inositol oxygenase activity; C:cytoplasm	-3.19199	-1.67446	9.61103	0	0
down	LOC100649608		P:GO:0006730; P:GO:0009058; P:GO:0009258; P:GO:0055114; F:GO:0003824; F:GO:0016155; F:GO:0016491; F:GO:0016620; F:GO:0016742; C:GO:0005737	P:one-carbon metabolic process; P:biosynthetic process; P:10-formyltetrahydrofolate catabolic process; P:obsolete oxidation-reduction process; F:catalytic activity; F:formyltetrahydrofolate dehydrogenase activity; F:oxidoreductase activity; F:oxidoreductase activity, acting on the aldehyde or oxo group of donors, NAD or NADP as acceptor; F:hydroxymethyl-, formyl- and related transferase activity;…	-3.20568	-1.68063	8.54913	0	0
down	LOC100645163		P:GO:0006030; F:GO:0008061; C:GO:0005576	P:chitin metabolic process; F:chitin binding; C:extracellular region	-3.36686	-1.7514	9.56291	3e-05	0
down	LOC100652301		F:GO:0004867; C:GO:0005615	F:serine-type endopeptidase inhibitor activity; C:extracellular space	-3.36961	-1.75258	5.58306	0.00017	1e-05
down	LOC100649568		P:GO:0006182; P:GO:0009190; P:GO:0035556; F:GO:0004383; F:GO:0016849; F:GO:0020037	P:cGMP biosynthetic process; P:cyclic nucleotide biosynthetic process; P:intracellular signal transduction; F:guanylate cyclase activity; F:phosphorus-oxygen lyase activity; F:heme binding	-3.39465	-1.76326	2.32418	0.00038	3e-05
down	LOC100652268	cysteine-rich venom protein 1-like isoform X1			-3.41646	-1.7725	0.06449	0.00082	6e-05
down	LOC100648451		P:GO:0006520; P:GO:0019752; F:GO:0003824; F:GO:0016831; F:GO:0030170	P:amino acid metabolic process; P:carboxylic acid metabolic process; F:catalytic activity; F:carboxy-lyase activity; F:pyridoxal phosphate binding	-3.4303	-1.77833	2.36042	3e-05	0
down	LOC100649144		P:GO:0005975; F:GO:0004553; F:GO:0004563	P:carbohydrate metabolic process; F:hydrolase activity, hydrolyzing O-glycosyl compounds; F:beta-N-acetylhexosaminidase activity	-3.43772	-1.78145	8.29242	0	0
down	LOC100646186				-3.44067	-1.78269	4.85582	0	0
down	LOC105666640		P:GO:0046416; P:GO:0055114; F:GO:0003884; F:GO:0016491; F:GO:0071949	P:D-amino acid metabolic process; P:obsolete oxidation-reduction process; F:D-amino-acid oxidase activity; F:oxidoreductase activity; F:FAD binding	-3.45955	-1.79058	3.14389	0	0
down	LOC100647719		F:GO:0004867	F:serine-type endopeptidase inhibitor activity	-3.46846	-1.7943	6.79041	0	0
down	LOC100647796		P:GO:0006869; F:GO:0008289; C:GO:0005576	P:lipid transport; F:lipid binding; C:extracellular region	-3.47095	-1.79533	10.3853	0	0
down	LOC100646617	uncharacterized protein LOC100646617			-3.4726	-1.79602	8.25398	0	0
down	LOC100644966	uncharacterized protein LOC100644966			-3.56148	-1.83248	9.26641	3e-05	0
down	LOC100651268		P:GO:0009253; P:GO:0045087; F:GO:0008270; F:GO:0008745; F:GO:0042834	P:peptidoglycan catabolic process; P:innate immune response; F:zinc ion binding; F:N-acetylmuramoyl-L-alanine amidase activity; F:peptidoglycan binding	-3.56266	-1.83296	6.84262	0	0
down	LOC100646752	uncharacterized protein LOC100646752			-3.57385	-1.83748	2.7636	0	0
down	LOC105666139		P:GO:0055114; F:GO:0016491	P:obsolete oxidation-reduction process; F:oxidoreductase activity	-3.66798	-1.87499	6.44917	0	0
down	LOC100646598		P:GO:0006561; P:GO:0055114; F:GO:0004735	P:proline biosynthetic process; P:obsolete oxidation-reduction process; F:pyrroline-5-carboxylate reductase activity	-3.67303	-1.87697	7.5882	0	0
down	LOC100650460		C:GO:0005576; C:GO:0005615	C:extracellular region; C:extracellular space	-3.73191	-1.89991	6.62861	0	0
down	LOC100643115	uncharacterized protein LOC100643115			-3.78217	-1.91922	5.80985	0.02333	0.00377
down	LOC100644713		P:GO:0055114; F:GO:0005507; F:GO:0016491	P:obsolete oxidation-reduction process; F:copper ion binding; F:oxidoreductase activity	-3.88917	-1.95946	8.84109	0	0
down	LOC100644893	neurotrimin-like isoform X1			-3.91345	-1.96844	5.65103	1e-05	0
down	LOC100648883		F:GO:0004089; F:GO:0008270	F:carbonate dehydratase activity; F:zinc ion binding	-3.91353	-1.96847	8.22361	0	0
down	LOC100645985	---NA---			-3.95914	-1.98519	4.82633	0.02898	0.00499
down	LOC100647222		P:GO:0006869; F:GO:0005319	P:lipid transport; F:lipid transporter activity	-3.98838	-1.9958	10.7549	8e-05	0
down	LOC100649178		F:GO:0003924; F:GO:0005525	F:GTPase activity; F:GTP binding	-4.00198	-2.00072	0.46484	0	0
down	LOC100645831		C:GO:0016020	C:membrane	-4.0588	-2.02105	0.54097	0.00107	9e-05
down	LOC100650649		F:GO:0005515	F:protein binding	-4.18058	-2.0637	7.97306	2e-05	0
down	LOC100644337	uncharacterized protein LOC100644337			-4.22967	-2.08055	7.84782	0.00016	1e-05
down	LOC100648482		C:GO:0005615	C:extracellular space	-4.37691	-2.12991	6.92184	0.00248	0.00024
down	LOC100651812		F:GO:0008242; F:GO:0016787	F:omega peptidase activity; F:hydrolase activity	-4.54554	-2.18445	7.63001	0	0
down	LOC100642508		F:GO:0080019	F:fatty-acyl-CoA reductase (alcohol-forming) activity	-4.67769	-2.2258	2.48658	4e-05	0
down	LOC105666790		P:GO:0006508	P:proteolysis	-4.73791	-2.24425	3.21672	0	0
down	LOC100648508	uncharacterized protein LOC100648508			-4.91605	-2.2975	9.71154	0	0
down	LOC100647241		P:GO:0006629; F:GO:0016788	P:lipid metabolic process; F:hydrolase activity, acting on ester bonds	-4.97184	-2.31378	3.49309	0	0
down	LOC100648563		P:GO:0006508; F:GO:0004222; F:GO:0008237; F:GO:0008270; C:GO:0031012	P:proteolysis; F:metalloendopeptidase activity; F:metallopeptidase activity; F:zinc ion binding; C:extracellular matrix	-4.97333	-2.31421	3.25544	0	0
down	LOC100645349		P:GO:0055114; F:GO:0016491	P:obsolete oxidation-reduction process; F:oxidoreductase activity	-4.98927	-2.31883	5.68551	0	0
down	LOC100644867		P:GO:0006508; F:GO:0004252	P:proteolysis; F:serine-type endopeptidase activity	-5.02685	-2.32965	6.43324	0	0
down	LOC100650704		P:GO:0005975; F:GO:0016791; F:GO:0042132; F:GO:0042578	P:carbohydrate metabolic process; F:phosphatase activity; F:fructose 1,6-bisphosphate 1-phosphatase activity; F:phosphoric ester hydrolase activity	-5.09786	-2.34989	4.80326	0	0
down	LOC100643391	zwei Ig domain protein zig-8			-5.19822	-2.37802	4.51232	0	0
down	LOC105667180	uncharacterized protein LOC105667180			-5.2491	-2.39207	3.6484	0	0
down	LOC100647739	cell wall protein RBR3-like			-5.43993	-2.44359	3.62115	0	0
down	LOC100643622		F:GO:0005524	F:ATP binding	-5.59683	-2.48461	5.34624	0	0
down	LOC100646104	endochitinase A1-like			-5.96548	-2.57664	2.39735	0.04119	0.00789
down	LOC100649907		F:GO:0005549	F:odorant binding	-6.6535	-2.73411	6.88187	0	0
down	LOC100643254	uncharacterized protein LOC100643254			-7.25815	-2.8596	3.94457	0	0
down	LOC100646690		P:GO:0006508; F:GO:0004252	P:proteolysis; F:serine-type endopeptidase activity	-7.36165	-2.88003	5.79199	0	0
down	LOC100648425		F:GO:0008061; C:GO:0005576	F:chitin binding; C:extracellular region	-8.33816	-3.05973	2.56991	0	0
down	LOC100649744		P:GO:0005975; F:GO:0003824; F:GO:0004556; F:GO:0043169	P:carbohydrate metabolic process; F:catalytic activity; F:alpha-amylase activity; F:cation binding	-8.64749	-3.11228	11.8202	0	0
down	LOC110119840	lymphocyte expansion molecule-like			-9.37185	-3.22833	-0.24758	0	0
down	LOC100650436		P:GO:0006869; F:GO:0005319	P:lipid transport; F:lipid transporter activity	-9.44517	-3.23958	10.0563	0.03932	0.00745
down	LOC100644470		F:GO:0016491	F:oxidoreductase activity	-11.3596	-3.50584	6.30711	0	0
down	LOC100647759		P:GO:0005975; F:GO:0004553	P:carbohydrate metabolic process; F:hydrolase activity, hydrolyzing O-glycosyl compounds	-15.0871	-3.91524	10.4175	0	0
down	LOC100644839		P:GO:0055114; F:GO:0005507; F:GO:0016491	P:obsolete oxidation-reduction process; F:copper ion binding; F:oxidoreductase activity	-18.4153	-4.20283	3.04521	1e-05	0
down	LOC100645869	elastin-like			-68.437	-6.09671	3.08252	0.00285	0.00028
